# Supplementary material for: Aedes aegypti exhibits a distinctive mode of late ovarian development
Source: BMC Biol. 2023 Jan 24;21:11. doi: 10.1186/s12915-023-01511-7 (PMC9872435; doi:10.1186/s12915-023-01511-7)
Supplement: Supplementary file 2 — Additional file 2:Table S1. PGC numbers of different larval stage. [file 12915_2023_1511_MOESM2_ESM.xlsx]

## Sheet: Sheet1
	Table S1: PGC number of different larval stage
	Stage	L1	L2	L3	eL4	wL4
1	PGC number	14	14	48	78	202
2		12	16	40	80	163
3		22	16	32	85	192
4		16	24	39	121	174
5		21	22	31	114	206
6		16	27	21	116
7		22	24	36	130
8		14	13	38	118
9		14	13	36	72
10		14	28	30	58
11		21	25	48	68
12		17	30	43	70
13		18	20	58	88
14		22	21	58	92
15		14	14	46	113
16		13	14	48	74
17		13	37	42	66
18		15	17	45
19		16	17	44
20		23	14	52
21		24		34
22		21		28
23		17
